# Supplementary material for: Exploring Novel Applications for Hydrogels Derived from Modified Celluloses
Source: Polymers (Basel). 2024 Feb 16;16(4):530. doi: 10.3390/polym16040530 (PMC10892153; doi:10.3390/polym16040530)
Supplement: Supplementary file 1 [file polymers-16-00530-s001.zip]

Archive with 6 entries (6 files):
- 1_Printability Oxi-cell-24h-after sonic.mp4
- 2_Printability Oxi- Wheat straw-24h-after sonic.mp4
- 3_injectability Oxi-cell-24h.mp4
- 4_injectability Oxi-cell-24h-after sonic.mp4
- 5_injectability Oxi- Wheat straw-24h.mp4
- 6_injectability OXI-Wheat straw-24h after sonic.mp4
